# Supplementary material for: Development of a Neurotensin-Derived 68Ga-Labeled PET Ligand with High In Vivo Stability for Imaging of NTS1 Receptor-Expressing Tumors
Source: Cancers (Basel). 2022 Oct 8;14(19):4922. doi: 10.3390/cancers14194922 (PMC9564337; doi:10.3390/cancers14194922)
Supplement: Supplementary file 1 [file cancers-14-04922-s001.zip]

Archive with 1 entries (1 files):
- cancers-1902756-supplementary.pdf
